# Supplementary material for: Systematic Review of the Current Status of Human Sarcoma Cell Lines
Source: Cells. 2019 Feb 13;8(2):157. doi: 10.3390/cells8020157 (PMC6406745; doi:10.3390/cells8020157)
Supplement: Supplementary file 1 [file cells-08-00157-s001.zip]

Archive with 3 entries (2 files):
- cells-426692 supplementary/
- cells-426692 supplementary/Supplementary Table 1.xlsx
- cells-426692 supplementary/Supplementary Table 2.xlsx
