# Supplementary material for: Systematic Review of the Current Status of Human Sarcoma Cell Lines
Source: Cells. 2019 Feb 13;8(2):157. doi: 10.3390/cells8020157 (PMC6406745; doi:10.3390/cells8020157)
Supplement: Supplementary file 1 [file cells-08-00157-s001.zip › cells-426692 supplementary/Supplementary Table 1.xlsx]

## Sheet: tbl S1
Supplementary Table 1 Summary of reported cell lines and the relevant information
Group	Disease	Cellosaurus accession	Cell line name	Pubmed ids	Ids in public cell banks	Problematic	Modified cell lines
							Available	Not_available
Adipocytic tumours	Lipoma	CVCL_V295	Li-136/SV40	8020967	-	-	-	-
		CVCL_V296	Li-14/SV40	1326410, 8020967	-	-	-	-
		CVCL_V297	Li-501/SV40	8020967	-	-	-	-
		CVCL_V298	Li-502/SV40	8020967	-	-	-	-
		CVCL_V299	Li-506/SV40	8020967	-	-	-	-
		CVCL_V300	Li-538/SV40	-	-	-	-	-
	Lipomatosis	-	-	-	-	-	-	-
	Lipomatosis of nerve	-	-	-	-	-	-	-
	Lipoblastoma	-	-	-	-	-	-	-
	Angiolipoma	-	-	-	-	-	-	-
	Myolipoma of soft tissue	-	-	-	-	-	-	-
	Chondroid lipoma	-	-	-	-	-	-	-
	Spindle cell lipoma	-	-	-	-	-	-	-
	Pleomorphic lipoma	-	-	-	-	-	-	-
	Hibernoma	-	-	-	-	-	-	-
	Atypical lipomatous tumour	-	-	-	-	-	-	-
	Dedifferentiated liposarcoma	CVCL_U613	94T778	18823700	ATCC; CRL-3044	-	-	-
		CVCL_U614	94T779	18823700	ATCC; CRL-3043	-	-	-
		CVCL_M814	DDLS8817	20713527, 21138865, 21335544, 21693658, 22170698, 22328974	-	-	-	-
		CVCL_M815	FU-DDLS-1	12579306, 22911243, 24726063	-	-	-	-
		CVCL_M819	GOT3	18160213, 22911243	-	-	-	-
		CVCL_4U68	Lipo-DUE1	26373732	-	-	-	-
		CVCL_4U70	Lipo191	21060307	-	-	-	-
		CVCL_4U71	Lipo203	21060307	-	-	-	-
		CVCL_4U72	Lipo224	21060307	-	-	-	-
		CVCL_4U73	Lipo246	21060307, 26373732	-	-	-	-
		CVCL_4U74	Lipo256	21060307	-	-	-	-
		CVCL_4U75	Lipo276	21060307	-	-	-	-
		CVCL_4U76	Lipo314	21060307	-	-	-	-
		CVCL_4U77	Lipo355	21060307	-	-	-	-
		CVCL_4U78	Lipo502	21060307	-	-	-	-
		CVCL_4U79	Lipo514	21060307	-	-	-	-
		CVCL_4U80	Lipo573	21060307	-	-	-	-
		CVCL_4U81	Lipo585	21060307	-	-	-	-
		CVCL_4U82	Lipo601	21060307	-	-	-	-
		CVCL_4U83	Lipo624	21060307	-	-	-	-
		CVCL_4U84	Lipo651	21060307	-	-	-	-
		CVCL_4U85	Lipo675	21060307	-	-	-	-
		CVCL_4U86	Lipo723	21060307	-	-	-	-
		CVCL_4U87	Lipo815	21060307	-	-	-	-
		CVCL_4U88	Lipo863	21060307	-	-	-	-
		CVCL_4U89	Lipo956	21060307	-	-	-	-
		CVCL_V413	LP6	21930930	-	-	-	-
		CVCL_SA54	LPS1	23230188, 23416162	-	-	-	-
		CVCL_M823	LPS141	19449367, 19706776, 20713527, 21335544, 21693658, 22170698, 22328974, 22911243, 26351324	-	-	-	-
		CVCL_SA55	LPS2	23230188, 23416162	-	-	-	-
		CVCL_SA56	LPS3	23230188, 23416162	-	-	-	-
		CVCL_V414	LPS510	23549872	-	-	-	-
		CVCL_V415	LPS853	-	-	-	-	-
		CVCL_M831	NDDLS-1	21790860	-	-	-	-
		CVCL_RT60	RDD6960-2	22328974	-	-	-	-
		CVCL_M835	RDD8107	22170698	-	-	-	RDD8107-2
		CVCL_RT61	RWD3051	22328974	-	-	-	-
		CVCL_RT62	RWD5700-1	22328974	-	-	-	-
		CVCL_M809	T1000	22911243	-	-	-	-
		CVCL_M807	T449	17354236, 22911243, 24726063	-	-	-	-
		CVCL_M808	T778	17354236, 22911243, 24726063	-	-	-	-
		CVCL_RT59	WD0082	21693658, 22328974	-	-	-	-
	Myxoid liposarcoma	CVCL_S817	1765-92	16983332, 20515481, 24726063, 25393000	-	-	-	-
		CVCL_S815	1955-91	1283316	-	-	-	-
		CVCL_S816	2645-94	10449603, 16651630, 20515481, 25393000	-	-	-	-
		CVCL_S813	402-91	1283316, 16651630, 20515481, 24726063, 25393000	-	-	-	402-91/ET
		CVCL_DQ91	DL-221	27270875	-	-	-	-
		CVCL_J346	HS-18	8945624	-	-	-	-
		CVCL_V301	LIS-3/SV40	8020967, 8428517	-	-	-	-
		CVCL_M827	ML2308	20713527, 21335544	-	-	-	-
		CVCL_M834	RC5397	21335544	-	-	-	-
	Pleomorphic liposarcoma	CVCL_M821	LiSa-2	11093810, 18283285, 22911243, 24726063	-	-	-	-
Fibroblastic/myofibroblastic tumours	Nodular fasciitis	-	-	-	-	-	-	-
	Proliferative fasciitis	-	-	-	-	-	-	-
	Proliferative myositis	-	-	-	-	-	-	-
	Myositis ossificans	-	-	-	-	-	-	-
	Fibro-osseous pseudotumour of digits	-	-	-	-	-	-	-
	Ischemic fasciitis	-	-	-	-	-	-	-
	Elastofibroma	-	-	-	-	-	-	-
	Fibrous hamartoma of infancy	-	-	-	-	-	-	-
	Fibromatosis colli	-	-	-	-	-	-	-
	Juvenile hyaline fibromatosis	-	-	-	-	-	-	-
	Inclusion body fibromatosis	-	-	-	-	-	-	-
	Fibroma of tendon sheath	-	-	-	-	-	-	-
	Desmoplastic fibroblastoma	-	-	-	-	-	-	-
	Mammary-type myofibroblastoma	-	-	-	-	-	-	-
	Calcifying aponeurotic fibroma	-	-	-	-	-	-	-
	Angiomyofibroblastoma	-	-	-	-	-	-	-
	Cellular angiofibroma	-	-	-	-	-	-	-
	Nuchal-type fibroma	-	-	-	-	-	-	-
	Gardner fibroma	-	-	-	-	-	-	-
	Calcifying fibrous tumour	-	-	-	-	-	-	-
	Palmar/plantar fibromatosis	-	-	-	-	-	-	-
	Desmoids-type fibromatosis	CVCL_2883	D422T	-	JCRB; JCRB9112	-	-	-
	Lipofibromatosis	-	-	-	-	-	-	-
	Giant cell fibroblastoma	-	-	-	-	-	-	-
	Dermatofibrosarcoma protuberans	CVCL_N706	DFSP	2600273	-	-	-	-
		CVCL_0729	Hs 357.T	-	ATCC; CRL-7252	-	-	-
		CVCL_0831	Hs 63.T	6500159	ATCC; CRL-7043	-	-	-
		CVCL_1039	Hs 941.T	6500159	-	-	-	-
	Extrapleural solitary fibrous tumour	-	-	-	-	-	-	-
	Inflammatory myofibroblastic tumour	-	-	-	-	-	-	-
	Low grade myofibroblastic sarcoma	-	-	-	-	-	-	-
	Myxoinflammatory fibroblastic sarcoma	-	-	-	-	-	-	-
	Infantile fibrosarcoma	-	-	-	-	-	-	-
	Adult fibrosarcoma	-	-	-	-	-	-	-
	Myxofibrosarcoma	CVCL_UF41	IM-MFS-1	30366467	-	-	-	-
		CVCL_T030	MUG-Myx1	24289252	-	-	-	-
		CVCL_VJ87	MUG-Myx2a	28304377	-	-	-	-
		CVCL_VJ88	MUG-Myx2b	28304377	-	-	-	-
		CVCL_AT70	NMFH-1 [JCRB]	-	JCRB; JCRB1507	-	-	-
		CVCL_4661	NMFH-1 [RCB]	15173092, 16080955, 19335880, 25760144	RCB; RCB2346	-	-	-
		CVCL_4W18	NMFH-2	19335880	-	-	-	-
	Low-grade fibromyxoid sarcoma	-	-	-	-	-	-	-
	Sclerosing epithelioid fibrosarcoma	-	-	-	-	-	-	-
	Fibrosarcoma	CVCL_AS90	FS-M1	8083436	-	-	-	-
		CVCL_0655	Hs 15.T	-	-	-	-	-
		CVCL_N807	Hs 341.T	-	-	-	-	-
		CVCL_0755	Hs 414.T	6500159	ATCC; CRL-7287	-	-	-
		CVCL_0832	Hs 633.T	833871, 2902939, 3518877, 5431618, 6500159, 6935474, 20215515, 27397505	ECACC; 89050201	-	-	HuT-11, HuT-12, HuT-13, HuT-14
		CVCL_R831	Hs 760.T	-	ECACC; 93071610	-	-	-
		CVCL_R832	Hs 762.T	-	-	-	-	-
		CVCL_0900	Hs 778(A).T	-	-	-	-	-
		CVCL_0901	Hs 778(B).T	-	-	-	-	-
		CVCL_S079	Hs 828.T	-	-	-	-	-
		CVCL_0965	Hs 868.T	-	ATCC; CRL-7604	-	-	-
		CVCL_N671	Hs 910.T	-	-	-	-	-
		CVCL_N665	Hs 913(A).T	-	-	-	-	-
		CVCL_1013	Hs 913(B).T	-	-	-	-	-
		CVCL_1014	Hs 913(C).T	-	-	-	-	-
		CVCL_1015	Hs 913(D).T	-	-	-	-	-
		CVCL_N664	Hs 913(E).T	6500159	-	-	-	-
		CVCL_1016	Hs 913(F).T	-	ATCC; CRL-7668	-	-	-
		CVCL_1017	Hs 913T	26351324	ATCC; HTB-152|ICLC; HTL99012|NCI-DTP; HS 913T	-	-	-
		CVCL_1029	Hs 93.T	-	ATCC; CRL-7062	-	-	-
		CVCL_0317	HT-1080	3413074, 3558490, 4132053, 6652615, 17254797, 20215515, 22282976, 22460905, 24726063, 25485619, 26351324, 26368816, 27397505, 28196595	ATCC; CCL-121|BCRC; 60037|BCRJ; 0110|CLS; 300216/p517_HT-1080|DSMZ; ACC-315|ECACC; 85111505|ICLC; HTL98016|IZSLER; BS TCL 27|JCRB; IFO50354|JCRB; JCRB9113|KCB; KCB 2013029YJ|KCLB; 10121|Lonza; 744|NCBI_Iran; C437|TKG; TKG 0202	-	2fTGH, FLYA13, FLYRD18, HP, HT-1080/CMV-Luc, HT-STAR, HT1080 human GITR, HT1080 human OX40, HT1080-eGFP-Puro, HT1080-Fluc-Neo/eGFP-Puro, HT1080-Fluc-Neo/iRFP-Puro, HT1080-Fluc-Puro, HT1080-hNIS-Neo/eGFP-Puro, HT1080-hNIS-Neo/Fluc-Puro, HT1080-hNIS-Neo/iRFP-Puro, HT1080-hNIS-Puro, HT1080-iRFP-Puro, HX	2C4 [Human fibrosarcoma], HL116, HT-1080 NucLight Green, HT-1080 NucLight Red, HT-1080 Tet-Off, HT1080 FUS-DDIT3-EGFP, HT1080-luc2, HT1080-Red-FLuc, HT1080/DR4, HTD114, JH-2/TPA, PEAZ-1
		CVCL_W124	KEN-3	1351514, 8718548, 15677628	-	-	-	-
		CVCL_W494	NFS-2	12237927	-	-	-	-
		CVCL_1E92	Safi-1	-	-	-	-	-
		CVCL_D522	SHAC	3284824	-	-	-	-
		CVCL_U580	STSAR-217	2394610	-	-	-	-
		CVCL_1E57	SW594	833871, 3518877, 6220172	-	-	-	-
		CVCL_1726	SW684	327080, 833871, 3518877, 20215515, 26351324, 27397505	ATCC; HTB-91|CLS; 300422/p547_SW-684	-	-	-
		CVCL_N532	TE 211.T	-	-	-	-	-
		CVCL_N528	TO 165.T	-	-	-	-	-
So-called fibrohistiocytic tumours	Tenosynovial giant cell tumour	CVCL_JL58	GCTTSC	11845350, 16228675	-	-	-	-
	Deep benign fibrous histiocytoma	-	-	-	-	-	-	-
	Plexiform fibrohistiocytic tumour	-	-	-	-	-	-	-
	Giant cell tumour of soft tissue	-	-	-	-	-	-	-
Smooth-muscle tumours	Leiomyoma of deep soft tissue	CVCL_V302	LM-100/SV40	8020967	-	-	-	-
		CVCL_V303	LM-30.1/SV40	1884354, 8020967	-	-	-	-
		CVCL_V304	LM-5.1/SV40	1884354, 8020967	-	-	-	-
		CVCL_V305	LM-600/SV40	1884354, 8020967	-	-	-	-
		CVCL_V306	LM-605/SV40	8020967	-	-	-	-
		CVCL_V307	LM-608/SV40	8020967	-	-	-	-
		CVCL_V308	LM-609/SV40	8020967	-	-	-	-
		CVCL_V309	LM-65/SV40	8020967	-	-	-	-
		CVCL_U785	Ma Tru	-	-	-	-	-
		CVCL_LM96	MG-34	883813, 1208022	-	-	-	-
	Leiomyosarcoma	CVCL_V660	HCC1688	-	-	-	-	-
		CVCL_N655	Hs 248.T	-	-	-	-	-
		CVCL_S293	Hs 34.T	-	-	-	-	-
		CVCL_0778	Hs 5.T	-	ATCC; CRL-7822	-	-	-
		CVCL_W486	LEIO-2	12237927	-	-	-	-
		CVCL_5H98	LMS03	19706776, 22919280	-	-	-	-
		CVCL_5H99	LMS04	22294416, 22919280	-	-	-	-
		CVCL_5I00	LMS05	22294416, 22919280	-	-	-	-
		CVCL_M822	LMS148L	19276386, 22080063	-	-	-	-
		CVCL_3156	RKN	6512337, 20215515, 22460905, 25485619, 25984343, 27397505	JCRB; IFO50317|JCRB; JCRB0176	-	-	-
		CVCL_0628	SK-LMS-1	327080, 833871, 3518877, 6220172, 7459858, 16142349, 20215515, 22460905, 26351324, 27397505, 28196595	ATCC; HTB-88|CLS; 300125/p629_SK-LMS-1	-	-	SK-Ala-1, SK-Ala-10, SK-Ala-14, SK-Ala-2, SK-Ala-21, SK-Ala-3, SK-Neo, SK-p53-1, SK-p53-2, SK-p53-3
		CVCL_0533	SK-UT-1	327080, 833871, 3518877, 6582512, 6935474, 7459858, 20215515, 22460905, 26351324, 27397505	ATCC; HTB-114|CLS; 300455/p492_SK-UT-1	-	SK-UT-1B	-
		CVCL_3167	SKN	556976, 20215515, 27397505	JCRB; IFO50314|JCRB; JCRB0173|RCB; RCB0513	-	-	-
		CVCL_U578	STSAR-21	2573646, 3182333	-	-	-	-
		CVCL_RL78	TC616	26560505	-	-	-	-
		CVCL_4W83	TYLMS-1	-	JCRB; JCRB1521	-	-	-
Pericytic(perivascular) tumours	Glomus tumours	CVCL_JE32	AG00716	-	-	-	-	-
		CVCL_3473	glomotel	-	-	-	-	-
		CVCL_JE39	GM13635	-	Coriell; GM13635	-	-	-
	Myopericytoma, including myofibroma	-	-	-	-	-	-	-
	Angioleiomyoma	-	-	-	-	-	-	-
Skeletal-muscle tumours	Rhabdomyoma	-	-	-	-	-	-	-
	Embryonal rhabdomyosarcoma	CVCL_1058	A-204	327080, 450131, 833871, 2302710, 3518877, 4357758, 8275086, 9823299, 20215515, 22460905, 23882450, 25984343, 26351324, 27397505, 28196595, 28842319	ATCC; HTB-82|CLS; 300109/p2936_A-204|DSMZ; ACC-250|ICLC; HTL99002|Lonza; 1655	-	-	A-204/DasR, A-204/PazR, A204.1
		CVCL_N717	CCA	2065319, 2516717, 8617485, 23882450	-	-	-	-
		CVCL_N821	CT-TC	23882450	-	-	-	-
		CVCL_S873	DI-OH1	12904596, 23882450	-	-	-	-
		CVCL_JB74	H.Emb.Rh. #1	13209540, 13261081, 14287274	-	-	-	-
		CVCL_0871	Hs 729.T	8275086, 19235922, 22460905, 26351324, 28196595	ATCC; HTB-153|CLS; 300443/p509_HS-729	-	-	-
		CVCL_1027	Hs 926.T	-	ATCC; CRL-7678	-	-	-
		CVCL_Y111	HS-57	2695238, 3327702	-	-	-	-
		CVCL_N850	HX170c	2930681, 12068308, 23882450	-	-	-	-
		CVCL_EG67	ICH-ERMS-1	23578105	JCRB; JCRB1648	-	-	-
		CVCL_J063	JR-1	3730258, 23882450	-	-	-	-
		CVCL_S636	KF-RMS-1	12670897, 23882450	-	-	-	-
		CVCL_1649	RD	327080, 833871, 1917385, 2302710, 3158613, 3518877, 4241949, 6220172, 8275086, 19235922, 20215515, 20922763, 21948088, 22142829, 22460905, 23578105, 23882450, 25894527, 26351324, 27397505, 28196595	AddexBio; C0035001/4950|ATCC; CCL-136|ATCC; CRL-7731|BCRC; 60113|BCRJ; 0260|CLS; 300401/p527_RD|ECACC; 85111502|IZSLER; BS TCL 57|JCRB; JCRB9072|KCLB; 10136|Lonza; 1536	-	TE 671	3AB-OS, IN157, RD/12, RD/15, RD/18, RD/19, RD/7, RD.TG6
		CVCL_S638	Rh12	23882450	-	-	-	-
		CVCL_A460	Rh2	7536457, 8275086	-	-	-	-
		CVCL_M599	Rh36	11051265, 23882450, 26351324, 28196595	-	-	-	-
		CVCL_S639	Rh6	23882450	-	-	-	-
		CVCL_W527	RMS	2486618, 19235922, 23578105, 23665679	-	-	-	-
		CVCL_UF94	RMS-1	2766305, 23665679	-	-	-	-
		CVCL_UF99	RMS-14	2766305, 23665679	-	-	-	-
		CVCL_UG02	RMS-17	2766305, 23665679	-	-	-	-
		CVCL_EJ68	RMS-E2	8703847	-	-	-	-
		CVCL_EJ69	RMS-E3	8703847	-	-	-	-
		CVCL_Y577	RMS-GR	9685856, 10470293, 23882450	-	-	-	-
		CVCL_A792	RMS-YM	1906291, 19235922, 23882450	RCB; RCB1695	-	-	-
		CVCL_QW87	RMS176	19706776	-	-	-	-
		CVCL_S640	RMS559	12370270, 22142829, 23882450	-	-	-	-
		CVCL_C540	RUCH-2	10735512, 12904596, 19235922, 23882450, 25894527	-	-	-	-
		CVCL_C541	RUCH-3	12904596, 19235922, 23882450	-	-	-	-
		CVCL_A667	SCMC-RM2	2323848, 19235922, 22142829, 23578105, 23882450	-	-	-	SCMC-RM2-1
		CVCL_A770	SMS-CTR	2302710, 8275086, 21948088, 22142829, 23882450, 28196595	-	-	-	-
		CVCL_W501	TS-RM-1	7669751, 22142829, 23882450	-	-	-	-
		CVCL_AQ33	TTC-1318	19887553, 23665679	-	-	-	-
		CVCL_B255	TTC-442	7882340, 19887553, 23665679, 23882450, 28196595	-	-	-	-
		CVCL_8004	TTC-516	7882340, 10602515, 19887553, 23665679, 23882450	-	-	-	-
		CVCL_Y578	VK [Human embryonal rhabdomyosarcoma]	1322234, 23882450	-	-	-	-
		CVCL_Y579	YN	3541491, 23882450	-	-	-	-
	Alveolar rhabdomyosarcoma	CVCL_UF74	ARMS1	9823299, 23665679	-	-	-	-
		CVCL_Y580	CB-NJR	2302710, 23665679, 23882450	-	-	-	-
		CVCL_7952	CW12	1680555, 7536457, 8275086, 23665679	-	-	-	-
		CVCL_N820	CW9019	19235922, 22142829, 23665679, 23882450	-	-	-	-
		CVCL_S635	D-RHA1	23882450	-	-	-	-
		CVCL_S870	FL-OH1	12904596, 23665679, 23882450	-	-	-	-
		CVCL_Y588	Garvin-1	6546671, 23665679, 23882450	-	-	-	-
		CVCL_S869	HA-OH1	12904596, 23665679, 23882450	-	-	-	-
		CVCL_S872	HUMEMS	17547718, 23665679, 23882450	-	-	-	-
		CVCL_RT33	JR	22142829, 23665679	-	-	-	-
		CVCL_S637	KFR	8180967, 12670897, 23665679, 23882450, 25749379	-	-	-	KFRrVCR10
		CVCL_3007	KYM-1	1960402, 3830265, 9290701, 20215515, 22460905, 24418192, 27397505	JCRB; JCRB0627	-	-	KYM-1D4
		CVCL_4871	NRS-1	7599791, 23665679, 23882450	RCB; RCB1188	-	-	-
		CVCL_D658	NUTOS	20712710	-	-	-	-
		CVCL_AX34	PLA-802	27008654	-	-	-	-
		CVCL_8750	Rh10	3607778, 23882450	-	-	-	-
		CVCL_1659	Rh18	3607778, 7536457, 8275086, 9823299, 11051265, 19235922, 20922763, 23578105, 23882450, 26351324, 27397505	DSMZ; ACC-491	-	-	Rh18c
		CVCL_8752	Rh28	3607778, 7536457, 8275086, 9823299, 11051265, 21948088, 22142829, 23665679, 23882450, 25894527, 26351324, 28196595	-	-	-	Rh28/L-PAM
		CVCL_L415	Rh3	7536457, 8275086, 9823299, 23665679, 23882450	-	-	-	-
		CVCL_0041	Rh30	3691179, 7536457, 8617485, 11051265, 19147553, 19235922, 20215515, 20922763, 21948088, 22142829, 22460905, 23578105, 23665679, 23882450, 25485619, 25749379, 26351324, 27397505, 28196595	ATCC; CRL-2061|BCRC; 60420|BCRJ; 0344|DSMZ; ACC-489	-	-	Rh30rVCR10
		CVCL_5916	Rh4	7536457, 8275086, 9823299, 19235922, 23578105, 23665679, 23882450, 25894527	Lonza; 486	-	-	-
		CVCL_2176	Rh41	11051265, 19235922, 20922763, 22142829, 22460905, 23665679, 23882450, 26351324, 27397505	DSMZ; ACC-592	-	-	Rh41-807R, Rh41-MAB391R
		CVCL_5917	Rh5	8275086, 9823299, 23665679	-	-	-	-
		CVCL_Y583	Rh7	8275086, 23665679, 23882450	-	-	-	-
		CVCL_Y585	RhRKM-P4	11306473, 12239174, 23665679	-	-	-	RhRKM-T4
		CVCL_UF97	RMS-11	2766305, 23665679	-	-	-	-
		CVCL_UG00	RMS-15	2766305, 23665679	-	-	-	-
		CVCL_UG01	RMS-16	2766305, 23665679	-	-	-	-
		CVCL_UG03	RMS-18	2766305, 23665679	-	-	-	-
		CVCL_UG04	RMS-19	2766305, 23665679	-	-	-	-
		CVCL_UG05	RMS-20	2766305, 23665679	-	-	-	-
		CVCL_UF95	RMS-4	2766305, 23665679	-	-	-	-
		CVCL_UF96	RMS-5	2766305, 23665679	-	-	-	-
		CVCL_EJ67	RMS-A1	8703847	-	-	-	-
		CVCL_8422	RMZ	3801282, 23882450	-	-	-	RMZ-RC2, RMZ-RC5
		CVCL_UF76	SCMC-MM-1	1313401	-	-	-	SCMC-MM-1-19P, SCMC-MM-1-1T
		CVCL_7147	TC-131	3004699, 7882340	-	-	-	-
		CVCL_7148	TC-174	7882340	-	-	-	-
		CVCL_7149	TC-206	7882340	-	-	-	-
		CVCL_S867	TC-212	23882450	-	-	-	-
		CVCL_7150	TC-253	7882340, 25010205	-	-	-	-
		CVCL_S871	TC-280	-	-	-	-	-
		CVCL_B256	TTC-487	7882340	-	-	-	-
		CVCL_7152	TTC-547	7882340, 25010205, 28196595	-	-	-	-
		CVCL_Y581	UISO-RS-3	2243060, 23882450	-	-	-	-
		CVCL_4Z17	UKF-Rhb-1	19147553, 22170099	-	-	-	UKF-Rhb-1rCDDP1000, UKF-Rhb-1rDOCE10, UKF-Rhb-1rDOCE20, UKF-Rhb-1rDOX10, UKF-Rhb-1rDOX20, UKF-Rhb-1rGEMCI10, UKF-Rhb-1rIRINO200, UKF-Rhb-1rMEL400, UKF-Rhb-1rNutlin10muM, UKF-Rhb-1rOXALI1000, UKF-Rhb-1rVCR10
	Pleomorphic rhabdomyosarcoma	CVCL_A791	HS-RMS-1	10853028, 23882450	-	-	-	-
		CVCL_Y582	HS-RMS-2	22432055, 23882450	-	-	-	-
	Spindle cell/Sclerosing rhabdomyosarcoma	-	-	-	-	-	-	-
	Rhabdomyosarcoma	CVCL_U148	FU-MMT-3	9368662	-	-	-	-
		CVCL_N653	Hs 224.T	6500159	-	-	-	-
		CVCL_S069	Hs 754.T	-	-	-	-	-
		CVCL_1037	Hs 94.T	-	ATCC; CRL-7064	-	-	-
		CVCL_S295	Hs 99.T	-	-	-	-	-
		CVCL_S874	HUS-2	76683, 4425030, 23882450	-	-	-	-
		CVCL_Y055	Hx163	12068308	-	-	-	-
		CVCL_Y056	Hx169	12068308	-	-	-	-
		CVCL_E936	LB23-SAR	10919659	-	-	-	-
		CVCL_UF98	RMS-13	2766305, 23665679	-	-	-	-
		CVCL_UG06	RMS-21	2766305, 23665679	-	-	-	-
		CVCL_1E58	SW80	833871, 3518877	-	-	-	-
		CVCL_U955	T 174	-	-	-	-	-
		CVCL_1740	TE 125.T	-	ATCC; CRL-7945_FL	-	-	-
		CVCL_1743	TE 159.T	-	ATCC; CRL-7752	-	-	-
		CVCL_1751	TE 381.T	20215515	ATCC; CRL-7763	-	-	-
		CVCL_1754	TE 441.T	22460905, 27397505	ATCC; CRL-7767	-	-	-
		CVCL_1755	TE 617.T	19235922, 22460905	-	-	-	-
		CVCL_8003	TTC-445	10602515, 23665679	-	-	-	-
Vascular tumours	Haemangiomas	-	-	-	-	-	-	-
	Epithelioid haemangioma	-	-	-	-	-	-	-
	Angiomatosis	-	-	-	-	-	-	-
	Lymphangioma	CVCL_9H13	DD1709	-	ECACC; 94011410	-	-	-
		CVCL_9I84	DD2110	-	ECACC; 94102707	-	-	-
	Kaposiform haemangioendothelioma	-	-	-	-	-	-	-
	Retiform haemangioendothelioma	-	-	-	-	-	-	-
	Papillary intralymphatic angioendothelioma	-	-	-	-	-	-	-
	Composite haemangioendothelioma	-	-	-	-	-	-	-
	Kaposi sarcoma	CVCL_5283	EKS3	1693429	-	-	-	-
		CVCL_LK73	Kap 13	4346014	-	-	-	-
		CVCL_LK74	Kap 16	4346014	-	-	-	-
		CVCL_LK75	Kap 19	4346014	-	-	-	-
		CVCL_LK76	Kap 22	4346014	-	-	-	-
		CVCL_LK77	Kap 9	4346014	-	-	-	-
		CVCL_9805	KS-IMM	-	-	-	-	-
		CVCL_5343	N521J	1693429, 3262925	-	-	-	-
	Pseudomyogenic haemangioendothelioma	-	-	-	-	-	-	-
	Other intermediate vascular neoplasms	-	-	-	-	-	-	-
	Epithelioid haemangioendothelioma	-	-	-	-	-	-	-
	Angiosarcoma of soft tissue	-	-	-	-	-	-	-
Chondro-osseous tumours	Soft-tissue chondroma	-	-	-	-	-	-	-
	Extraskeltal osteosarcoma	-	-	-	-	-	-	-
Gastrointestinal stromal tumours	Gastrointestinal stromal tumours	CVCL_1221	G-402	20215515, 22460905, 25485619, 27397505	ATCC; CRL-1440|ECACC; 90112715|IZSLER; BS TCL 212|JCRB; JCRB9070|KCLB; 21440	-	-	-
		CVCL_M440	GIST-H1	21131734	-	-	-	-
		CVCL_4976	GIST-T1	12004007, 16077968, 19706776, 23716303, 27997714	-	-	-	GIST-T1-117, GIST-T1-R2, GIST-T1-R8, GIST-T1-R9, GIST-T1-RA2, GIST-T1/829
		CVCL_7040	GIST430	16982758	-	-	-	-
		CVCL_7041	GIST48	16982758, 19706776, 22294416	-	-	-	GIST48B
		CVCL_7042	GIST522	19706776	-	-	-	-
		CVCL_7043	GIST62	16982758, 19706776	-	-	-	-
		CVCL_7044	GIST882	11526490, 16077968, 16982758, 19706776	Lonza; 694	-	-	-
		CVCL_M442	GK1C	23619463	-	-	-	-
		CVCL_M443	GK3C	23619463	-	-	-	-
Nerve sheath tumours	Schwannoma	-	-	-	-	-	-	-
	Melanotic schwannoma	-	-	-	-	-	-	-
	Neurofibroma	-	-	-	-	-	-	-
	Perineurioma	-	-	-	-	-	-	-
	Granular cell tumour	-	-	-	-	-	-	-
	Dermal nerve sheath myxoma	-	-	-	-	-	-	-
	Solitary circumscribed neuroma	-	-	-	-	-	-	-
	Ectopic meningioma/meningothelial hamartoma	-	-	-	-	-	-	-
	Nasal glial heterotopia	-	-	-	-	-	-	-
	Benign Triton tumour	-	-	-	-	-	-	-
	Hybrid nerve sheath tumours	-	-	-	-	-	-	-
	Malignant peripheral nerve sheath tumour	CVCL_1Y71	1507.2	21695156, 23437333	-	-	-	-
		CVCL_1B47	90-8	1568246, 10791998, 16239399, 16510576, 21481793, 28469964	-	-	-	-
		CVCL_IS33	FMS-1	19921253	-	-	-	-
		CVCL_S453	Hs 430.T	-	-	-	-	-
		CVCL_8717	HS-PSS	-	RCB; RCB2362	-	-	-
		CVCL_8718	HS-Sch-2	10891546	BCRJ; 0376|RCB; RCB2230	-	-	-
		CVCL_AU21	MPNST-14	19890883	-	-	-	-
		CVCL_AU20	MPNST-724	19890883, 21084276, 25878149	-	-	-	-
		CVCL_J355	MPNST-90	19414372	-	-	-	-
		CVCL_J356	MPNST-91	19414372	-	-	-	-
		CVCL_J357	MPNST-92	19414372	-	-	-	-
		CVCL_AU19	MPNST642	21084276, 25878149	-	-	-	-
		CVCL_1Y69	NFS-1	18650488, 23437333	-	-	-	-
		CVCL_4662	NMS-2	9849858	RCB; RCB2347	-	-	-
		CVCL_L810	NMS-2PC	9849858	-	-	-	-
		CVCL_1Y70	S462	15735744, 18650488, 21084276, 21695156, 23437333	-	-	-	S462.TY
		CVCL_AX35	S520	15735744	-	-	-	-
		CVCL_AX36	S805	15735744	-	-	-	-
		CVCL_K164	sNF94.3	14762442	ATCC; CRL-2886	-	-	-
		CVCL_K281	sNF96.2	14762442, 22346343, 28469964	ATCC; CRL-2884	-	-	-
		CVCL_8916	ST88-14	1568246, 7627966, 9766530, 10791998, 16239399, 16510576, 18650488, 21084276, 22346343, 23437333, 24726063, 26351324, 28469964	-	-	-	-
		CVCL_IU70	ST88-3	1568246, 10791998, 16510576, 28469964	-	-	-	-
		CVCL_8917	STS-26T	9766530, 16239399, 16510576, 21084276, 22346343, 23437333, 24726063, 28469964	-	-	-	-
		CVCL_S805	T265	9766530, 16429615, 16510576, 21084276, 22346343, 24726063, 28469964	-	-	-	-
	Malignant granular cell tumour	-	-	-	-	-	-	-
	Ectomesenchymoma	-	-	-	-	-	-	-
Tumours of uncertain differentiation	Acral fibromyxoma	-	-	-	-	-	-	-
	Intramuscular myxoma	-	-	-	-	-	-	-
	Juxta-articular myxoma	-	-	-	-	-	-	-
	Deep (“aggressive”) angiomyxoma	-	-	-	-	-	-	-
	Pleomorphic hyalinizing angiectatic tumour of soft parts	-	-	-	-	-	-	-
	Ectopic hamartomatous thymoma	-	-	-	-	-	-	-
	Atypical fibroxanthoma	-	-	-	-	-	-	-
	Angiomatoid fibrous histiocytoma	-	-	-	-	-	-	-
	Ossifying fibromyxoid tumour?	-	-	-	-	-	-	-
	Myoepithelioma/myoepithelial carcinoma/mixed tumour	CVCL_UD68	HMS-4	8606488, 9815584	-	-	-	-
		CVCL_T055	METON	23761224	-	-	-	-
	Haemosiderotic fibrolipomatous tumour	-	-	-	-	-	-	-
	Phosphaturic mesenchymal tumour	-	-	-	-	-	-	-
	Synovial sarcoma	CVCL_N588	1273/99	12097301, 24726063	-	-	-	-
		CVCL_F682	A2243	7539744	-	-	-	-
		CVCL_6C43	Aska-SS	20518020	RCB; RCB3576	-	-	-
		CVCL_N586	CME-1	7736791, 24726063	-	-	-	-
		CVCL_N583	FU-SY-1	12063544	-	-	-	-
		CVCL_D880	Fuji	2171298, 7539744, 24726063	-	-	-	-
		CVCL_N589	GUSS-1	23716114	-	-	-	-
		CVCL_N590	GUSS-2	23716114	-	-	-	-
		CVCL_N591	GUSS-3	23716114	-	-	-	-
		CVCL_LG31	GUSS-3b	23716114	-	-	-	-
		CVCL_N580	Hs 192.T	-	-	-	-	-
		CVCL_N582	Hs 197.T	-	-	-	-	-
		CVCL_0759	Hs 431.T	-	ECACC; 90011205	-	-	-
		CVCL_0859	Hs 701.T	6500159, 16955392	-	-	-	-
		CVCL_8719	HS-SY-2	1331610, 7539744, 7736791, 24726063, 26351324	RCB; RCB2231	-	-	-
		CVCL_N587	HS-SY-3	10399965	-	-	-	-
		CVCL_N592	HSS-84	2851424	-	-	-	-
		CVCL_E118	KU-SS-1	10961176	-	-	-	-
		CVCL_VG70	NCC-SS1-C1	29450702	-	-	-	-
		CVCL_VE84	NCC-SS2-C1	29626278	-	-	-	-
		CVCL_B458	PDSS-26	14553945	-	-	-	-
		CVCL_RK40	RIT-3	1574572, 2253180	-	-	-	-
		CVCL_N584	SN-SY-1	9378564	-	-	-	-
		CVCL_N585	STS255	1338692, 2704557, 7539744	-	-	-	-
		CVCL_U575	STSAR-198	7607972	-	-	-	-
		CVCL_U598	STSAR-84	2394610, 7607972	-	-	-	-
		CVCL_7164	SW1045	3518877, 6220172	-	-	-	-
		CVCL_1734	SW982	833871, 3518877, 15038780, 20215515, 25485619, 26351324, 27397505, 28196595	ATCC; HTB-93|BCRC; 60535|CLS; 300404/p703_SW-982	-	-	-
		CVCL_W498	SYN-1	12237927	-	-	-	-
		CVCL_W499	SYNb-1	12237927	-	-	-	-
		CVCL_W500	SYNb-2	12237927	-	-	-	-
		CVCL_7146	SYO-1	14744540, 24726063, 26351324	-	-	-	-
		CVCL_L809	YaFuSS	15814652	-	-	-	-
		CVCL_6C44	Yamato-SS	20518020	RCB; RCB3577	-	-	-
	Epithelioid sarcoma	CVCL_W949	Asra-EPS	23915498	-	-	-	-
		CVCL_N843	Epi-544	21357725, 26365879	-	-	-	-
		CVCL_5242	ES-OMC-MN	9143739, 10929770, 16557275	-	-	-	-
		CVCL_N844	ES020488	7685133	-	-	-	-
		CVCL_E311	FU-EPS-1	16010416, 19756736	-	-	-	-
		CVCL_N845	GRU-1	1688830, 7525493	-	-	-	GRU-1A, GRU-1B, GRU-1C
		CVCL_8713	HS-ES-1	9216728, 16557275, 26365879	RCB; RCB2364	-	-	-
		CVCL_8714	HS-ES-2M	28945250	RCB; RCB2360	-	-	HS-ES-2M BAF47
		CVCL_8715	HS-ES-2R	-	RCB; RCB2361	-	-	-
		CVCL_N849	HX165c	3179184	-	-	-	-
		CVCL_IS66	NEPS	19756736	-	-	-	-
		CVCL_N851	RM-HS1	2432306	-	-	-	-
		CVCL_N852	SARCCR2	8099901	-	-	-	-
		CVCL_IS67	SFT-8606	10929770, 16557275, 19756736	-	-	-	-
		CVCL_1785	VA-ES-BJ	21357725, 21552805, 26351324, 26365879, 27397505, 28196595, 28945250	ATCC; CRL-2138|DSMZ; ACC-328|ECACC; 94092303|ICLC; HTL97024	-	-	VA-ES-BJ BAF47
		CVCL_N853	YCUS-5	10398195, 16557275	-	-	-	-
	Alveolar soft-part sarcoma	CVCL_S738	ASPS-1	21552147, 26351324	NCI-DTP; ASPS-1	-	-	-
		CVCL_S737	ASPS-KY	19380023	-	-	-	-
	Clear cell sarcoma of soft tissue	CVCL_0J30	CCS292	16766266	-	-	-	-
		CVCL_0J31	DTC1	7753552, 12966428, 15150091, 16766266	-	-	-	-
		CVCL_9707	GG-62	12021921, 12966428, 15150091	-	-	-	-
		CVCL_0J32	Hewga-CCS	24946937	-	-	-	-
		CVCL_W472	HS-MM	2095846, 8492224, 10398127	-	-	-	-
		CVCL_W455	KAO	9247632, 12966428, 15150091	-	-	-	-
		CVCL_0J33	MP-CCS-SY	12072203	-	-	-	-
		CVCL_0J34	MST-1	8664053, 12966428	-	-	-	-
		CVCL_0J35	MST-2	12966428, 15150091	-	-	-	-
		CVCL_0J36	MST-3	12966428, 15150091	-	-	-	-
		CVCL_W451	NCS-1	8060155	-	-	-	-
		CVCL_B470	SU-CCS-1	6362860, 7753552, 12966428, 15150091, 16766266	ATCC; CRL-2971	-	-	-
		CVCL_0J37	UM-CCS-1	12237889	-	-	-	-
	Extraskeletal myxoid chondrosarcoma	-	-	-	-	-	-	-
	Malignant mesenchymoma	-	-	-	-	-	-	-
	Desmoplastic small round cell tumour	CVCL_9W68	JN-DSRCT-1	12218078, 15782132, 22142829	-	-	-	-
	Extrarenal rhabdoid tumour	CVCL_U760	DL [Human lung rhabdoid tumor]	-	-	-	-	-
		CVCL_U757	KD [Human abdomen rhabdoid tumor]	9671307	-	-	-	-
		CVCL_7052	KP-MRT-YM	15378398, 18281554, 21871868	-	-	-	-
		CVCL_M846	MON	9671307, 16945155	-	-	-	-
		CVCL_7049	MP-MRT-AN	15355927, 18281554, 21871868	-	-	-	-
		CVCL_S875	PL377	12904596	-	-	-	-
		CVCL_S868	SW-OH1	12904596	-	-	-	-
		CVCL_8001	Tm87-16	1747867, 8385567, 11557780, 12210830, 16557275, 24418192	-	-	-	-
		CVCL_8005	TTC-549	10602515, 11557780, 12210830, 16557275, 24418192	-	-	-	-
		CVCL_8006	TTC-642	10602515, 12210830, 24418192	-	-	-	-
		CVCL_8007	TTC-709	10602515	-	-	-	-
		CVCL_M847	Wa-2	2180563, 9671307	-	-	-	-
	PEComa	CVCL_8891	LT	-	-	-	-	-
	Intimal sarcoma	CVCL_S879	621-101	12922981	-	-	-	621NST, TRI102
		CVCL_0E03	SV6	11485907	-	-	-	-
		CVCL_J654	SV7	11485907	-	-	SV7tert	-
		CVCL_C471	UMB1949	17592550	ATCC; CRL-4004	-	-	-
Undifferentiated/unclassified sarcomas	Undifferentiated/unclassified sarcomas	-	-	-	-	-	-	-
Chondrogenic tumours	Osteochondroma	-	-	-	-	-	-	-
	Chondroma	-	-	-	-	-	-	-
	Chondromyxoid fibroma	-	-	-	-	-	-	-
	Osteochondromyxoma	-	-	-	-	-	-	-
	Subungual exostosis	-	-	-	-	-	-	-
	Bizarre parosteal osteochondromatous proliferation	-	-	-	-	-	-	-
	Synovial chondromatosis	-	-	-	-	-	-	-
	Chondroblastoma	-	-	-	-	-	-	-
	Chondrosarcoma	CVCL_M605	105KC	2045389, 10906887, 16039953, 25485619	-	-	-	105AJ, KC2H3
		CVCL_M614	4BG	8689637	-	-	-	-
		CVCL_M606	AD	16039953	-	-	-	-
		CVCL_M613	AQ	10632461	-	-	-	-
		CVCL_B042	C3842	15731924, 22057234	-	-	-	-
		CVCL_1809	CAL-78	21590123, 22460905, 27397505	DSMZ; ACC-449	-	-	-
		CVCL_M602	Ch-1	9820274	-	-	-	-
		CVCL_9921	ch-2879	12808123, 19787792, 22057234	-	-	-	-
		CVCL_A013	CH-3573	22350793	-	-	-	-
		CVCL_W889	CH34	23958880	-	-	-	-
		CVCL_V563	CH56	23958880	-	-	-	-
		CVCL_X483	CHSA0011	27397505	-	-	-	-
		CVCL_X484	CHSA0108	27397505	-	-	-	-
		CVCL_X485	CHSA8926	27397505	-	-	-	-
		CVCL_T023	CS-1 [Human chondrosarcoma]	19528443, 27397505	-	-	-	-
		CVCL_D043	CS-OKB	9672194	-	-	-	-
		CVCL_D606	FS090	8689637, 10632461, 10906887, 12168675	-	-	-	-
		CVCL_M616	FSCP-1	15547702	-	-	-	-
		CVCL_1238	H-EMC-SS	20215515, 27397505	ECACC; 94042258|ICLC; HTL99016|RCB; RCB0508	-	-	-
		CVCL_E261	HCS-2/8	2736538, 8200849, 15087127, 15501409	-	-	-	-
		CVCL_E262	HCS-2/A	2071232	-	-	-	-
		CVCL_M603	HEEM	857824	-	-	-	-
		CVCL_S296	Hs 140.T	-	-	-	-	-
		CVCL_S294	Hs 42.T	-	-	-	-	-
		CVCL_N692	Hs 426.T	-	-	-	-	-
		CVCL_R723	Hs 705.T	-	-	-	-	-
		CVCL_0928	Hs 819.T	22460905	ATCC; CRL-7891	-	-	-
		CVCL_J345	HS-16	8945624	-	-	-	-
		CVCL_D605	JJ012	8689637, 10906887, 12168675, 19787792, 22057234, 25485619, 26368816	-	-	-	JJ012-TS4
		CVCL_D708	L835	22057234, 22928481	-	-	-	-
		CVCL_M615	OCUU-6	15859154	-	-	-	-
		CVCL_M601	ONSA-8	4471180	-	-	-	-
		CVCL_M604	OSHU-1	6931250	-	-	-	-
		CVCL_3090	OUMS-27	9714054, 22057234, 22460905	JCRB; IFO50488|Lonza; 1500	-	-	-
		CVCL_M617	SG	8689637	-	-	-	-
		CVCL_M607	SM [Human chondrosarcoma]	16039953	-	-	-	-
		CVCL_U577	STSAR-20	2573646, 3182333	-	-	-	-
		CVCL_0543	SW1353	3518877, 15950496, 19787792, 20215515, 22057234, 22460905, 26351324, 28196595	ATCC; HTB-94|BCRC; 60548|BCRJ; 0382|CLS; 300440/p794_SW-1353|ICLC; HTL99008|IZSLER; BS TCL 213|Lonza; 85|NCBI_Iran; C571	-	-	-
		CVCL_N530	TO 167.T	-	-	-	-	-
	Dedifferentiated chondrosarcoma	CVCL_V562	CH03	23958880	-	-	-	-
		CVCL_D706	L2975	22057234, 22928481	-	-	-	-
		CVCL_D707	L3252	22928481	-	-	-	-
		CVCL_IK99	MS0812	19724881	-	-	-	-
		CVCL_EJ23	NDCS-1	17653762, 22057234	-	-	-	-
	Mesenchymal chondrosarcoma	-	-	-	-	-	-	-
	Clear cell chondrosarcoma	-	-	-	-	-	-	-
Osteogenic tumours	Osteoma	-	-	-	-	-	-	-
	Osteoid osteoma	CVCL_1000	Hs 900.T	-	-	-	-	-
		CVCL_1002	Hs 903.T	-	KCLB; 27649	-	-	-
		CVCL_1023	Hs 919.T	-	ATCC; CRL-7672	-	-	-
	Osteoblastoma	CVCL_3522	Hs 871.T	-	-	-	-	-
	Low-grade central osteosarcoma	-	-	-	-	-	-	-
	Conventional osteosarcoma	-	-	-	-	-	-	-
	Telangiectatic osteosarcoma	-	-	-	-	-	-	-
	Small cell osteosarcoma	CVCL_9990	IOR/OS14	8617485, 9935160, 19787792, 21519327	-	-	-	-
	Parosteal osteosarcoma	-	-	-	-	-	-	-
	Periosteal osteosarcoma	-	-	-	-	-	-	-
	High-grade surface osteosarcoma	-	-	-	-	-	-	-
	Osteosarcoma	CVCL_D535	791T	-	-	-	-	-
		CVCL_1113	CAL-72	10389764, 12631258, 27397505	DSMZ; ACC-439	-	-	-
		CVCL_VL83	CEB001	22282976	-	-	-	-
		CVCL_GZ61	CHA59	22870217, 26351324	NCI-DTP; CHA-59	-	-	-
		CVCL_CW30	CHOS	27017908	-	-	-	-
		CVCL_EQ72	EW 7476	-	-	-	-	-
		CVCL_2909	G-292 clone A141B1	20215515, 22460905, 27397505, 28196595	ATCC; CRL-1423|BCRC; 60225|ECACC; 90110522|JCRB; IFO50107|KCLB; 21423|NCBI_Iran; C116	-	-	-
		CVCL_D788	HAL	19787792, 21519327	-	-	-	-
		CVCL_V590	HCC1448	-	-	-	-	-
		CVCL_6E82	HMOS-A	20440512	-	-	-	-
		CVCL_6E83	HMOS-P	20440512	-	-	-	-
		CVCL_RK54	HN-SCC-147	2394610	-	-	-	-
		CVCL_0312	HOS	2823272, 12645653, 15150091, 19787792, 20215515, 21519327, 22460905, 26351324, 27397505, 28196595	ATCC; CRL-1543|BCRC; 60308|BCRJ; 0339|ECACC; 87070202|ICLC; HTL04003|IZSLER; BS TCL 69|JCRB; IFO50106|RCB; RCB0992	-	143B, GHOST(3), HOS-CD4, HOS-pBABE-puro, HOS/CMV-Luc#2(c-1), MNNG/HOS Cl #5	-
		CVCL_N305	Hs 13.T	-	-	-	-	-
		CVCL_0650	Hs 14.T	6500159	ATCC; CRL-7823	-	-	-
		CVCL_N635	Hs 141.T	-	-	-	-	-
		CVCL_0668	Hs 184.T	-	ATCC; CRL-7134	-	-	-
		CVCL_N466	Hs 185.T	-	-	-	-	-
		CVCL_0670	Hs 188.T	-	ATCC; CRL-7140	-	-	-
		CVCL_0720	Hs 3.T	-	ATCC; CRL-7005	-	-	-
		CVCL_N526	Hs 36.T	-	-	-	-	-
		CVCL_0737	Hs 387.T	-	ATCC; CRL-7263	-	-	-
		CVCL_0740	Hs 39.T	-	ATCC; CRL-7023	-	-	-
		CVCL_0861	Hs 704.T	6500159	ATCC; CRL-7444	-	-	-
		CVCL_0864	Hs 707(A).T	20215515	ATCC; CRL-7448	-	-	-
		CVCL_0877	Hs 735.T	-	-	-	-	-
		CVCL_N346	Hs 755(A).T	6500159	-	-	-	-
		CVCL_0892	Hs 755(B).T	-	ATCC; CRL-7489_FL	-	-	-
		CVCL_S038	Hs 768(A).T	22282976	-	-	-	-
		CVCL_0903	Hs 781.T	20215515, 22282976	ATCC; CRL-7511	-	-	-
		CVCL_S051	Hs 788.T	-	-	-	-	-
		CVCL_N601	Hs 79.T	-	-	-	-	-
		CVCL_S301	Hs 791.T	-	-	-	-	-
		CVCL_0910	Hs 792(A).T	-	-	-	-	-
		CVCL_0911	Hs 792(B).T	-	-	-	-	-
		CVCL_0921	Hs 803.T	-	-	-	-	-
		CVCL_0922	Hs 805.T	-	-	-	-	-
		CVCL_0923	Hs 811.T	-	-	-	-	-
		CVCL_N536	Hs 818.T	-	-	-	-	-
		CVCL_G025	Hs 836.T	-	-	-	-	-
		CVCL_0945	Hs 845.T	-	-	-	-	-
		CVCL_0957	Hs 860.T	-	ATCC; CRL-7595	-	-	-
		CVCL_0961	Hs 864.T	-	-	-	-	-
		CVCL_0963	Hs 866.T	-	-	-	-	-
		CVCL_0966	Hs 870.T	22460905	ATCC; CRL-7606	-	-	-
		CVCL_0973	Hs 88.T	6500159	ATCC; CRL-7060	-	-	-
		CVCL_0979	Hs 888.T	22460905	ATCC; CRL-7622	-	-	-
		CVCL_0982	Hs 889.T	-	-	-	-	-
		CVCL_0984	Hs 890.T	-	ATCC; CRL-7628	-	-	-
		CVCL_0987	Hs 894(A).T	-	ATCC; CRL-7631_FL	-	-	-
		CVCL_0988	Hs 894(B).T	-	-	-	-	-
		CVCL_0989	Hs 894(C).T	-	-	-	-	-
		CVCL_0990	Hs 894(D).T	-	-	-	-	-
		CVCL_0996	Hs 899(A).T	-	-	-	-	-
		CVCL_0997	Hs 899(B).T	-	-	-	-	-
		CVCL_0998	Hs 899(C).T	-	ATCC; CRL-7644_FL	-	-	-
		CVCL_0999	Hs 899(D).T	-	ATCC; CRL-7645_FL	-	-	-
		CVCL_8716	HS-Os-1	1679269, 2085479	RCB; RCB2229	-	-	-
		CVCL_3524	HT-728.T	20215515	-	-	-	-
		CVCL_W846	HT145	2253237, 3297309	-	-	-	-
		CVCL_C834	HT161	2253237, 3297309, 28196595	-	-	-	-
		CVCL_W847	HT195	2253237, 3297309	-	-	-	-
		CVCL_2522	HTK-	22460905	ECACC; 88022409	-	-	-
		CVCL_1297	HuO-3N1	3862491, 27397505	JCRB; JCRB0413|RCB; RCB2104|TKG; TKG 0452	-	-	-
		CVCL_1298	HuO9	2691514, 27397505, 26351324	JCRB; JCRB0427	-	HuO9/CMV-Luc	HuO9-M112, HuO9-M132
		CVCL_2958	HuO9N2	2691514	JCRB; JCRB0428|RCB; RCB2532|TKG; TKG 0451	-	-	-
		CVCL_9986	IOR/MOS	8617485, 9935160, 19787792, 21519327	-	-	-	-
		CVCL_9989	IOR/OS10	8617485, 9935160, 19787792, 21519327	-	-	-	-
		CVCL_9991	IOR/OS15	8617485, 9935160, 19787792, 21519327	-	-	-	-
		CVCL_9992	IOR/OS17	8617485, 9935160	-	-	-	-
		CVCL_9993	IOR/OS18	8617485, 9935160, 19787792, 21519327	-	-	-	-
		CVCL_9994	IOR/OS19	8617485, 9935160	-	-	-	-
		CVCL_9987	IOR/OS7	8617485, 9935160	-	-	-	-
		CVCL_9988	IOR/OS9	8617485, 9935160, 19787792, 21519327	-	-	-	-
		CVCL_9995	IOR/SARG	1622859, 8617485, 9935160, 19787792, 21519327	-	-	-	-
		CVCL_D885	KiKu	2450650, 3164747	-	-	-	-
		CVCL_T738	KiKu-M	2450650	-	-	-	-
		CVCL_B412	KPD	2457439, 19787792, 21519327	-	-	-	-
		CVCL_T743	KSU	1449054	-	-	-	KSU.C3
		CVCL_T737	KTHOS	15693848	-	-	-	-
		CVCL_V416	LM-1	6940833	-	-	-	-
		CVCL_R727	M-OS	22833358	-	-	-	-
		CVCL_0426	MG-63	218153, 883813, 2823272, 7873286, 8617485, 12645653, 15736406, 19160414, 19363654, 19787792, 20215515, 21519327, 22460905, 23129384, 25382592, 25485619, 27397505, 28196595	ATCC; CRL-1427|BCRC; 60279|BCRJ; 0173|CLS; 300441/p2938_MG-63|ECACC; 86051601|ICLC; HTL99003|IZSLER; BS TCL 40|JCRB; IFO50108|KCB; KCB 200528YJ|KCLB; 21427|Lonza; 872|NCBI_Iran; C555|RCB; RCB1890|TKG; TKG 0294	-	-	MG-63.3A, MG63/DXR1000, MG63.2
		CVCL_B426	MHM	8198963, 19787792, 21519327	-	-	-	-
		CVCL_3549	Murphy	-	-	-	-	-
		CVCL_VM08	NCC-OS1-X2-C1	29943355	-	-	-	-
		CVCL_JX49	NEO217	28551767	-	-	-	-
		CVCL_1610	NOS-1 [Human osteosarcoma]	1449054, 27397505	RCB; RCB1032	-	-	NOS-1.C8
		CVCL_4663	NOS-10	15173092	RCB; RCB2348	-	-	-
		CVCL_3351	NOS-2	1449054	RCB; RCB1033	-	-	-
		CVCL_1613	NY	6596455, 9290701, 20215515, 27397505	JCRB; JCRB0614	-	-	-
		CVCL_B450	OHS	3459716, 8198963, 19787792, 21519327, 26351324	-	-	-	OHS-4
		CVCL_FA10	OS 179	15026342	-	-	-	-
		CVCL_F502	OS 99-1	18247100, 20309879	-	-	-	-
		CVCL_F864	OS1 [Human osteosarcoma]	2823272, 19746444	-	-	-	-
		CVCL_F865	OS2 [Human osteosarcoma]	2823272, 19746444	-	-	-	-
		CVCL_D881	OS2000	12898310, 19818766	-	-	-	-
		CVCL_F866	OS3 [Human osteosarcoma]	2823272, 19746444	-	-	-	-
		CVCL_EQ73	OSA-80	-	-	-	-	-
		CVCL_6264	OSA344	-	-	-	-	-
		CVCL_IP67	OSrb/N-M	10077219	-	-	-	-
		CVCL_W923	OST 10 PT	24190505	-	-	-	-
		CVCL_W924	OST 7 PT	24190505	-	-	-	-
		CVCL_W925	OST 8 PT	24190505	-	-	-	-
		CVCL_W200	OzA	3164747	-	-	-	-
		CVCL_RK39	RIT-2	2253180	-	-	-	-
		CVCL_RK41	RIT-5	2253180	-	-	-	-
		CVCL_1E28	RPMI-5959	327080	-	-	-	-
		CVCL_1E51	SaOS-1	833871, 3518877	-	-	-	-
		CVCL_0548	SaOS-2	833871, 3040234, 2823272, 3518877, 6935474, 7017212, 8617485, 12645653, 15150091, 15736406, 15939397, 19787792, 20215515, 21519327, 23671654, 25031706, 26351324, 27397505	ATCC; HTB-85|BCRJ; 0217|CLS; 300331/p651_SaOS-2|DSMZ; ACC-243|ECACC; 89050205|ICLC; HTL01001|IZSLER; BS TCL 90|KCB; KCB 200550YJ|KCLB; 30085|Lonza; 747|NCBI_Iran; C453|RCB; RCB0428|RCB; RCB3688|TKG; TKG 0469	-	-	Saos-2 Tet-Off, SAOS-alpha2beta1, SaOS-LM1, Saos2-I, SuperSOST C9, SuperSOST G5
		CVCL_5G89	Sarc9371	-	-	-	-	-
		CVCL_1697	SJSA-1	8275086, 12645653, 15150091, 19787792, 20215515, 21519327, 22460905, 25984343, 26351324, 27397505, 28196595	AddexBio; C0004004/64|ATCC; CRL-2098	-	S_M6R1, S_N40R2	-
		CVCL_1E47	SK-OS-10	833871, 3518877, 6220172	-	-	-	-
		CVCL_1E41	SK-OS-3B	833871, 4329447, 3518877, 6220172	-	-	-	-
		CVCL_LK69	SK-OS-5	833871, 3518877, 6220172	-	-	-	-
		CVCL_4V80	SOSP-9607	20016965, 25017716	-	-	-	SOSP-9607/CDDP, SOSP-9607/F4, SOSP-9607/F5M2
		CVCL_6D50	STA-OS-1	10862039	-	-	-	-
		CVCL_6D51	STA-OS-2	10862039, 18165268	-	-	-	-
		CVCL_6D52	STA-OS-3	10862039	-	-	-	-
		CVCL_6D53	STA-OS-5	10862039	-	-	-	-
		CVCL_6D54	STA-OS-6	10862039	-	-	-	-
		CVCL_U569	STSAR-104	1845955	-	-	-	-
		CVCL_U572	STSAR-14	1845955	-	-	-	-
		CVCL_U574	STSAR-19	1845955	-	-	-	-
		CVCL_U576	STSAR-2	2573646, 3182333	-	-	-	-
		CVCL_U581	STSAR-22	2573646, 3182333	-	-	-	-
		CVCL_U582	STSAR-23	2573646, 3182333	-	-	-	-
		CVCL_U585	STSAR-28	2253180, 3182333	-	-	-	-
		CVCL_U588	STSAR-35	2573646, 3182333	-	-	-	-
		CVCL_U589	STSAR-43	2380097, 2573646, 2602359, 3182333	-	-	-	-
		CVCL_U593	STSAR-6	2573646, 3182333	-	-	-	-
		CVCL_U596	STSAR-75	2380097	-	-	-	-
		CVCL_U599	STSAR-88	1845955	-	-	-	-
		CVCL_W201	SU	3164747, 6963945	-	-	-	-
		CVCL_3605	T1-73	20215515, 22460905	ATCC; CRL-7943	-	-	-
		CVCL_N279	TE 415.T	-	-	-	-	-
		CVCL_1752	TE 417.T	-	-	-	-	-
		CVCL_1753	TE 418.T	-	-	-	-	-
		CVCL_N535	TE 89.T	-	-	-	-	-
		CVCL_5939	TM-791	-	CLS; 300358/NA	-	-	-
		CVCL_3610	TO 203.T	-	-	-	-	-
		CVCL_LM79	TOMO	3164747	-	-	-	-
		CVCL_0042	U2OS	833871, 2823272, 3518877, 6081590, 7017212, 8275086, 8617485, 12645653, 15150091, 15736406, 18359981, 19787792, 20215515, 21519327, 22068332, 22278370, 22460905, 24618588, 25485619, 25894527, 25960936, 26351324, 27397505, 28196595	ATCC; HTB-96|BCRC; 60187|BCRJ; 0304|CLS; 300364/p489_U-2_OS|DSMZ; ACC-785|ECACC; 92022711|ICLC; HTL11001|KCB; KCB 200962YJ|KCLB; 30096|Lonza; 676	-	cAMP Hunter U2OS HTR7B Gs, cAMP Hunter U2OS mGLP1R Gs, InCELL Hunter U2OS BCL2-BAX Protein Binding, InCELL Hunter U2OS BCL2-BIM Protein Binding, InCELL Hunter U2OS BCL2L1-BAX Protein Binding, InCELL Hunter U2OS BCL2L1-BIM Protein Binding, InCELL Hunter U2OS MCL1-BIM Protein Binding, PathHunter U2OS ADCYAP1R1 Total GPCR Internalization, PathHunter U2OS ADRA2C Total GPCR Internalization, PathHunter…	PathHunter U2OS CXCR5 beta-arrestin, U-2 OS R1, U2-OS Tet-On, U2-OS-Luc Tet-On, U2OS FKHR-EGFP, U2OS FKHRL1-EGFP, U2OS GFP-ACTB, U2OS GFP-HMGA1, U2OS GFP-LMNB1, U2OS GFP-NUP98, U2OS GFP-TUBA1B, U2OS His10-SUMO-2-K0-Q87R, U2OS RFP-ACTB, U2OS RFP-TUBA1B, U2OS-S1P1
		CVCL_H195	UTOS-1	19239720	-	-	-	-
		CVCL_W202	Waji	3164747	-	-	-	-
		CVCL_9920	ZK-58	12645653, 15150091, 19787792, 21519327	-	-	-	-
		CVCL_R779	Zos	18298897	-	-	-	-
		CVCL_R780	Zos-M	18298897	-	-	-	-
Fibrogenic tumours	Desmoplastic fibroma of bone	-	-	-	-	-	-	-
	Fibrosarcoma of bone	CVCL_W199	UM-FSC-1	3855324	-	-	-	-
Fibrohistiocytic tumours	Benign fibrous histiocytoma/non-ossifying fibroma	CVCL_N525	Hs 35.T	6500159	-	-	-	-
Ewing sarcoma	Ewing sarcoma	CVCL_H722	6647	327080, 3004699, 3390826, 8617485, 18160777, 22142829, 25010205	-	-	-	-
		CVCL_0080	A-673	327080, 4357758, 8275086, 10379870, 11423975, 11958134, 12606131, 14697648, 19787792, 20215515, 22142829, 22282976, 22460905, 23882450, 24312454, 25010205, 25223734, 25485619, 25984343, 26351324, 27397505, 28196595	ATCC; CRL-1598|CLS; 300454/p491_A-673|ECACC; 85111504|KCLB; 21598|Lonza; 1455	Misidentified	-	A-673 clone Asp114
		CVCL_6245	A4573	2620246, 3004699, 3390826, 6750238, 22142829, 28196595	-	-	-	-
		CVCL_W143	A9423	3004699, 6750238	-	-	-	-
		CVCL_1103	CADO-ES1	1756482, 19787792, 22142829, 22460905, 25984343, 27397505	CLS; 300127/p767_CADO-ES1|DSMZ; ACC-255	-	-	-
		CVCL_0B50	CHLA-99	-	-	-	-	-
		CVCL_U564	COH	-	-	-	-	-
		CVCL_W468	EES-1	9738976, 12237927	-	-	-	-
		CVCL_T757	EES1	17077599	-	-	-	-
		CVCL_5122	ES-1-OT	1792900, 7591257, 8221663	-	-	-	-
		CVCL_6255	ES-5838	327080, 2620246, 3004699, 3390826, 3518877, 6750238	Lonza; 628	-	-	-
		CVCL_1198	ES1	25010205, 26351324, 27397505	-	-	-	-
		CVCL_AX39	ES2	25010205, 26351324	-	-	-	-
		CVCL_1199	ES3	26351324, 27397505	-	-	-	-
		CVCL_1200	ES4	25010205, 26351324, 27397505	-	-	-	-
		CVCL_1201	ES5	27397505	-	-	-	-
		CVCL_1202	ES6	25010205, 26351324, 27397505	-	-	-	-
		CVCL_1203	ES7	25010205, 26351324, 27397505	-	-	-	-
		CVCL_1204	ES8	25010205, 26351324, 27397505	-	-	-	-
		CVCL_J512	Esa-1	833871, 3518877, 6220172	-	-	-	-
		CVCL_1208	EW-1	6713356, 11423975, 25223734, 27397505	-	-	-	-
		CVCL_1209	EW-11	6713356, 27397505	-	-	-	-
		CVCL_1210	EW-12	27397505	-	-	-	-
		CVCL_1211	EW-13	27397505	-	-	-	-
		CVCL_1212	EW-16	11423975, 25223734, 27397505	-	-	-	-
		CVCL_3445	EW-17	11423975	-	-	-	-
		CVCL_1213	EW-18	25223734, 27397505	-	-	-	-
		CVCL_A463	EW-19	-	-	-	-	-
		CVCL_3446	EW-2	6713356, 25010205	-	-	-	-
		CVCL_1214	EW-22	25223734, 27397505	-	-	-	-
		CVCL_EI71	EW-23	25223734	-	-	-	-
		CVCL_1215	EW-24	11423975, 27397505	-	-	-	-
		CVCL_1216	EW-3	6713356, 11423975, 16631476, 25223734, 27397505	-	-	-	-
		CVCL_1217	EW-7	6713356, 11423975, 16631476, 25223734, 27397505	-	-	-	-
		CVCL_V618	EW-8	25010205, 25984343, 26351324	-	-	-	-
		CVCL_VK44	EW93	9738976	-	-	-	-
		CVCL_S740	EWS-502	16766266, 25984343	-	-	-	-
		CVCL_AW95	EWS-834	-	-	-	-	-
		CVCL_M142	EWS-925	11504746	-	-	-	-
		CVCL_9706	FM-62	1320624	-	-	-	-
		CVCL_F123	FPBH	15192123	-	-	-	-
		CVCL_S864	GR-OH1	9393981, 12904596	-	-	-	-
		CVCL_1E31	H-15	7507797	-	-	-	-
		CVCL_1E32	H-22	7507797	-	-	-	-
		CVCL_1E33	H-825	7507797	-	-	-	-
		CVCL_R711	Hs 679.T	-	-	-	-	-
		CVCL_N600	Hs 78.T	-	-	-	-	-
		CVCL_0933	Hs 822.T	22460905	ATCC; CRL-7556	-	-	-
		CVCL_0959	Hs 863.T	22460905	ATCC; CRL-7598	-	-	-
		CVCL_9708	HS-80	1320624	-	-	-	-
		CVCL_9709	HT-78	1320624	-	-	-	-
		CVCL_9710	HT-M1-78	1320624	-	-	-	-
		CVCL_W328	ICB-104	11004677, 11423975	-	-	-	-
		CVCL_1H29	ICB-112	7798952	-	-	-	-
		CVCL_H723	IOR/BER	11891184	-	-	-	-
		CVCL_H724	IOR/BRZ	11891184, 18160777, 20197622	-	-	-	BRZ-CD99-shRNA#1, BRZ-CD99-shRNA#2, BRZ-CTR-shRNA
		CVCL_H725	IOR/CAR	11891184, 18160777	-	-	-	-
		CVCL_H726	IOR/CLB	11891184, 18160777	-	-	-	-
		CVCL_A624	IOR/EW4	8617485	-	-	-	-
		CVCL_H727	IOR/NGR	11891184, 18160777	-	-	-	-
		CVCL_H728	IOR/RCH	11891184, 18160777	-	-	-	-
		CVCL_9711	JS-73	-	-	-	-	-
		CVCL_VK45	K-EW1	9738976, 12054564	-	-	-	-
		CVCL_VK49	K-EW2	12054564	-	-	-	-
		CVCL_VK50	K-EW3	12054564	-	-	-	-
		CVCL_S865	KN-OH1	9393981, 12904596	-	-	-	-
		CVCL_7982	KP-EW-MS	7591257	-	-	-	-
		CVCL_7983	KP-EW-Y1	7591257	-	-	-	-
		CVCL_5147	KP-PN-TTBm2	-	-	-	-	-
		CVCL_8730	KU-SN	1379122	RCB; RCB1317	-	-	KU-YS
		CVCL_M348	L-1062	16631476	-	-	-	-
		CVCL_M347	L-872	16631476	-	-	-	-
		CVCL_A096	LAP-35	2177080, 8617485, 11423975, 11891184, 18160777	-	-	-	-
		CVCL_T756	LDS-Falck 01	17970070	-	-	-	-
		CVCL_1411	MHH-ES-1	22142829, 22460905, 25485619, 25223734, 27397505	CLS; 300136/p724_MHH-ES1|DSMZ; ACC-167	-	-	-
		CVCL_EI96	MIC	25223734	-	-	-	-
		CVCL_9712	MM-83	11004677	-	-	-	-
		CVCL_E042	Muraoka	1357816, 9738976	-	-	-	-
		CVCL_F672	N1001	3004699, 3390826, 3461479	-	-	-	-
		CVCL_F673	N1002	3004699, 3390826, 3461479	-	-	-	-
		CVCL_X410	N1003	3004699	-	-	-	-
		CVCL_X411	N1007	3004699	-	-	-	-
		CVCL_X412	N1024	3004699	-	-	-	-
		CVCL_X414	N1050	3390826	-	-	-	-
		CVCL_M143	NCI-EWS-011	12441322	-	-	-	-
		CVCL_M144	NCI-EWS-021	12441322	-	-	-	-
		CVCL_M145	NCI-EWS-94	9865744, 11504746	-	-	-	-
		CVCL_M146	NCI-EWS-95	9865744, 11504746	-	-	-	-
		CVCL_F677	NCR-EW1	1764362, 9738976	-	-	-	-
		CVCL_F678	NCR-EW2	1764362, 9738976, 12054564	-	-	-	-
		CVCL_F679	NCR-EW3	1764362, 9738976, 12054564	-	-	-	-
		CVCL_F680	NCR-EW4	1764362, 9738976	-	-	-	-
		CVCL_9713	NT-68	1320624	-	-	-	-
		CVCL_U565	ORS [Human Ewing sarcoma]	11423975, 25223734	-	-	-	-
		CVCL_EJ01	POE	11423975, 25223734	-	-	-	-
		CVCL_2169	RD-ES	8221663, 11423975, 18160777, 19787792, 20215515, 22142829, 22460905, 25010205, 25223734, 26351324, 28196595, 9738976	ATCC; HTB-166|BCRJ; 0267|CLS; 300410/p763_RD-ES|DSMZ; ACC-260	-	C-433	C-378, C-386, C-430
		CVCL_1658	Rh1	7536457, 8275086, 11051265, 17154184, 23578105, 23882450, 27397505	DSMZ; ACC-493	Misidentified	-	-
		CVCL_9714	RM-82	1320624, 8335680, 15150091, 19787792	-	-	-	-
		CVCL_9715	RS-63	1320624	-	-	-	-
		CVCL_S862	SAL1	2844401, 9393981	-	-	-	-
		CVCL_F122	SAL2	9393981, 15192123	-	-	-	-
		CVCL_3161	SCCH-196	2513302, 7591257, 8221663, 9738976, 12054564	JCRB; JCRB0108|TKG; TKG 0461	-	-	-
		CVCL_7123	SCMC-ES1	7591257, 8221663	-	-	-	-
		CVCL_7124	SCMC-ES2	7591257, 8221663	-	-	-	-
		CVCL_AS13	Seki	2486607	TKG; TKG 0725	-	-	-
		CVCL_0097	SIM/EW27	-	-	-	-	-
		CVCL_5168	SJES-1	7536457	-	-	-	-
		CVCL_5169	SJES-2	7536457	-	-	-	-
		CVCL_5170	SJES-3	7536457	-	-	-	-
		CVCL_A459	SJES-4	7536457	-	-	-	-
		CVCL_5171	SJES-5	7536457	-	-	-	-
		CVCL_5172	SJES-6	7536457	-	-	-	-
		CVCL_5173	SJES-7	-	-	-	-	-
		CVCL_5174	SJES-8	-	-	-	-	-
		CVCL_0627	SK-ES-1	327080, 833871, 3518877, 6220172, 8221663, 8617485, 9738976, 11423975, 12054564, 18160777, 19787792, 20215515, 22142829, 22460905, 25010205, 25223734, 26351324, 27397505, 28196595	ATCC; HTB-86|BCRJ; 0266|CLS; 300435/p738_SK-ES-1|DSMZ; ACC-518	-	-	-
		CVCL_T285	SK-ES-2	327080, 6220172	-	-	-	-
		CVCL_S664	SK-N-PI	7591257	-	-	-	-
		CVCL_0631	SK-NEP-1	327080, 571047, 833871, 3518877, 6244232, 7459858, 17154184, 20215515, 25010205, 28196595, 28489074	ATCC; HTB-48|CLS; 300341/p618_SK-NEP-1|IZSLER; BS TCL 61	Misidentified	-	-
		CVCL_S863	SMB	2844401	-	-	-	-
		CVCL_9681	STA-ET-1	9393981, 15150091, 19787792, 25223734	-	-	-	-
		CVCL_9682	STA-ET-10	9393981, 15150091	-	-	-	-
		CVCL_9683	STA-ET-11	9393981	-	-	-	-
		CVCL_9684	STA-ET-12	9393981	-	-	-	-
		CVCL_9685	STA-ET-14	-	-	-	-	-
		CVCL_9686	STA-ET-2.1	9393981, 15150091, 19787792	-	-	-	-
		CVCL_9687	STA-ET-2.2	9393981	-	-	-	-
		CVCL_9688	STA-ET-3	9393981, 25223734	-	-	-	-
		CVCL_9689	STA-ET-4	-	-	-	-	-
		CVCL_9690	STA-ET-5	-	-	-	-	-
		CVCL_9691	STA-ET-6	9393981, 18165268	-	-	-	-
		CVCL_9692	STA-ET-7.1	9393981, 11507040	-	-	-	-
		CVCL_9693	STA-ET-7.2	9393981, 11507040	-	-	-	-
		CVCL_9694	STA-ET-7.3	9393981, 11507040	-	-	-	-
		CVCL_9695	STA-ET-8.1	9393981, 25223734	-	-	-	-
		CVCL_9696	STA-ET-8.2	-	-	-	-	-
		CVCL_9697	STA-ET-9	9393981	-	-	-	-
		CVCL_U567	STSAR-10	1845955, 2573646, 3182333	-	-	-	-
		CVCL_U570	STSAR-11	1574572, 1845955, 2380097, 2573646, 3182330, 3182333	-	-	-	-
		CVCL_U586	STSAR-33	1574572, 2380097, 2573646, 2602359, 3182333	-	-	-	-
		CVCL_U587	STSAR-34	2573646, 3182333	-	-	-	-
		CVCL_VK48	SYM-1	9738976	-	-	-	-
		CVCL_LK91	T-82	833871, 3518877	-	-	-	-
		CVCL_F531	TC-106	3004699, 3390826, 25010205, 28196595	-	-	-	-
		CVCL_9698	TC-135	-	-	-	-	-
		CVCL_S866	TC-252	-	-	-	-	-
		CVCL_2213	TC-71	3004699, 3390826, 8617485, 9823299, 15150091, 18160777, 19787792, 20197622, 20922763, 22142829, 22460905, 24312454, 25010205, 25223734, 25485619, 25984343, 26351324, 27397505, 28196595	Coriell; GM11654|DSMZ; ACC-516	-	-	TC-CD99-shRNA#1, TC-CD99-shRNA#2, TC-CTR-shRNA
		CVCL_A444	TTC-466	16631476, 28196595	-	-	-	-
		CVCL_IW46	TTC-475	28196595	-	-	-	-
		CVCL_B257	TTC-633	-	-	-	-	-
		CVCL_S804	TY-ES	-	-	-	-	-
		CVCL_DH85	UTP-ES1	-	-	-	-	-
		CVCL_9672	VH-64	1320624, 8335680, 15150091, 19787792	-	-	-	-
		CVCL_W528	W-ES	2486606, 2731119, 8221663, 9738976, 12054564	-	-	-	-
		CVCL_9717	WE-68	1320624, 8335680, 15150091, 19787792	-	-	-	-
		CVCL_9718	WE-M1-68	1320624	-	-	-	-
		CVCL_9719	WE-M2-68	1320624	-	-	-	-
Haematopoetic neoplasms	Plasma cell myeloma	-	-	-	-	-	-	-
	Solitary plasmacytoma of bone	-	-	-	-	-	-	-
	Primary non-Hodgkin lymphoma of bone	-	-	-	-	-	-	-
Osteoclastic giant cell rich tumours	Giant cell lesion of the small bones	-	-	-	-	-	-	-
	Giant cell tumour of bone	CVCL_4J65	CG-1	8358942	-	-	-	-
		CVCL_0863	Hs 706.T	22460905, 26351324	ATCC; CRL-7447	-	-	-
		CVCL_0878	Hs 737.T	20215515, 22460905	ATCC; CRL-7473	-	-	-
		CVCL_0926	Hs 814.T	-	-	-	-	-
		CVCL_0932	Hs 821.T	22460905	ATCC; CRL-7554	-	-	-
		CVCL_0947	Hs 846.T	-	-	-	-	-
		CVCL_0975	Hs 883.T	-	IZSLER; BS TCL 142	-	-	-
		CVCL_LM97	MG-57	218153	-	-	-	-
Notochordal tumours	Benign notochordal tumour	-	-	-	-	-	-	-
	Chordoma	CVCL_M020	CH 8	20461036	-	-	-	-
		CVCL_C159	CH22	22504929	-	-	-	-
		CVCL_AV04	Chor-IN-1	28835717	-	-	-	-
		CVCL_M022	CM-319	12839683, 21253487	-	-	-	-
		CVCL_0U06	HBC2	-	-	-	-	-
		CVCL_L154	JHC7	21699479, 27102572, 28835717	ATCC; CRL-3267	-	-	-
		CVCL_AV05	MUG-CC1	27072875, 28515451	ATCC; CRL-3327	-	-	-
		CVCL_9277	MUG-Chor1	22002331, 27102572, 28515451, 28835717	ATCC; CRL-3219|DSMZ; ACC-755	-	-	-
		CVCL_4988	U-CH1	11579460, 20461036, 21253487, 23325432, 26183925, 27102572, 28515451, 28835717	ATCC; CRL-3217|DSMZ; ACC-748	-	-	U-CH1-N
		CVCL_1D66	U-CH10	26183925, 27102572, 28515451	-	-	-	-
		CVCL_1D67	U-CH11	26183925, 28515451	ATCC; CRL-3302	-	-	-
		CVCL_VR46	U-CH11R	-	-	-	-	-
		CVCL_IR27	U-CH12	26183925, 28515451	-	-	-	-
		CVCL_RA86	U-CH14	28515451	-	-	-	-
		CVCL_VR43	U-CH17M	29148152	-	-	-	-
		CVCL_VR44	U-CH17P	29148152	-	-	-	-
		CVCL_VR45	U-CH17S	29148152	-	-	-	-
		CVCL_4989	U-CH2	21253487, 26183925, 27102572, 27397505, 28515451, 28835717	ATCC; CRL-3218|DSMZ; ACC-749	-	-	-
		CVCL_IR25	U-CH3	26183925, 28515451	-	-	-	-
		CVCL_IR26	U-CH6	26183925, 28515451	-	-	-	-
		CVCL_IR23	U-CH7	26183925, 27102572, 28515451	-	-	-	-
		CVCL_1D68	UM-Chor1	27102572, 28430034, 28515451	ATCC; CRL-3270	-	-	-
		CVCL_5T81	UM-Chor2	-	-	-	-	-
Vascular tumors	Haemangioma	-	-	-	-	-	-	-
	Epithelioid hemangioma	-	-	-	-	-	-	-
	Epithelioid hemangioendothelioma	-	-	-	-	-	-	-
	Angiosarcoma	CVCL_8656	AS-M	14741847	-	-	-	AS-M.5
		CVCL_W999	BM 2.2.1	10952247	-	-	-	-
		CVCL_8690	HAEND	8096506, 12453433	Coriell; AG13420	Contaminated	-	-
		CVCL_C516	ISO-HAS	10188735, 12453433	TKG; TKG 0593	-	ISO-HAS-1, ISO-HAS-B	-
Myogenic, lipogenic and epithelial tumours	Bone leiomyosarcoma	CVCL_LK56	NCC-LMS1-C1	28981730, 29845452	-	-	-	-
		CVCL_VM07	NCC-LMS1-X3-C1	29845452	-	-	-	-
	Bone lipoma	-	-	-	-	-	-	-
	Liposarcoma	CVCL_N460	Hs 205.T	-	-	-	-	-
		CVCL_N691	Hs 425.T	-	-	-	-	-
		CVCL_W385	HTLS	16130899	-	-	-	-
		CVCL_2980	KMLS-1	-	JCRB; JCRB0200	-	-	-
		CVCL_AU06	LPS224	-	-	-	-	-
		CVCL_AU07	LPS246	-	-	-	-	-
		CVCL_AU08	LPS863	-	-	-	-	-
		CVCL_IW35	LS030609	23978446, 28196595	-	-	-	-
		CVCL_IW36	LS060208	23978446, 28196595	-	-	-	-
		CVCL_DH87	LS14	16195405, 17426441	-	-	-	-
		CVCL_RP63	RPMI-1922	-	-	-	-	-
		CVCL_DD42	RPMI-M7021	4130569	-	-	-	-
		CVCL_U571	STSAR-13	2394610, 2602359, 7607972	-	-	-	-
		CVCL_U583	STSAR-255	2394610, 7607972	-	-	-	-
		CVCL_U584	STSAR-26	2394610, 7607972	-	-	-	-
		CVCL_U594	STSAR-64	2573646, 3182333	-	-	-	-
		CVCL_1730	SW872	327080, 833871, 3518877, 6220172, 20215515, 22911243, 24726063, 27397505, 28196595	ATCC; HTB-92|BCRC; 60432|CLS; 300405/p537_SW-872|IZSLER; BS TCL 119|Lonza; 88|NCBI_Iran; C638	-	-	-
		CVCL_S258	TO 184.T	-	-	-	-	-
	Adamantinoma	-	-	-	-	-	-	-
Tumours of undefined neoplastic nature	Aneurysmal bone cyst	-	-	-	-	-	-	-
	Simple bone cyst	-	-	-	-	-	-	-
	Fibrous dysplasia	-	-	-	-	-	-	-
	Osteofibrous dysplasia	-	-	-	-	-	-	-
	Langerhans cell histiocytosis	-	-	-	-	-	-	-
	Erdheim-Chester disease	-	-	-	-	-	-	-
	Chondromesenchymal hamartoma	-	-	-	-	-	-	-
	Rosai-Dorfman disease	-	-	-	-	-	-	-
Undifferentiated high-grade pleomorphic sarcoma	Undifferentiated high-grade pleomorphic sarcoma	CVCL_RS38	CLF-PED-015-T	27329820	-	-	-	-
		CVCL_M813	COMA	11063793	-	-	-	-
		CVCL_M792	FPS-1	17094458	-	-	-	-
		CVCL_M816	FU-MFH-1	12810255	-	-	-	-
		CVCL_M817	FU-MFH-2	21092322	-	-	-	-
		CVCL_M818	GBS-1	11862471	-	-	-	-
		CVCL_1229	GCT	7689482, 20215515, 22460905, 27397505	ATCC; TIB-223|BCRC; 60474|CLS; 300155/p780_GCT|IZSLER; BS TCL 94	-	-	-
		CVCL_M793	GN-1	11435180	-	-	-	GN-3, GN-CL-1, GN-CL-2
		CVCL_W460	HKMFH	2562089	-	-	-	-
		CVCL_0646	Hs 127.T	6500159	ATCC; CRL-7081	-	-	-
		CVCL_M820	K-MFH-1	1710493	-	-	-	-
		CVCL_W489	MFH-3	12237927	-	-	-	-
		CVCL_M824	MFH-H	10470134	-	-	-	-
		CVCL_M790	MFH-I	3025391	-	-	-	-
		CVCL_M791	MFH-II	3025391	-	-	-	-
		CVCL_1407	MFH-ino	1653597, 27397505	RCB; RCB0749	-	-	-
		CVCL_M825	MFH-ToE	10536176	-	-	-	-
		CVCL_LF73	Mfh-val2	28676915	-	-	-	-
		CVCL_W490	MFHm-2	12237927	-	-	-	-
		CVCL_LM98	MG-72	218153	-	-	-	-
		CVCL_M826	MIPS-2	15277221	-	-	-	-
		CVCL_M828	MMF-1	7586821	-	-	-	MMF-2, MMF-3
		CVCL_M829	MSUMFH	21208094	-	-	-	-
		CVCL_W997	Nara-F	11408058	-	-	-	-
		CVCL_W998	Nara-H	11408058	-	-	-	-
		CVCL_M830	NATO	7599108	-	-	-	-
		CVCL_VR16	NCC-UPS1-X3-C1	-	-	-	-	-
		CVCL_RP62	NCC-UPS2-C1	29359268	-	-	-	-
		CVCL_M832	NMSG 10	1962790, 8927571	-	-	-	-
		CVCL_M833	OH931	9109944	-	-	-	-
		CVCL_4U94	PLS-1	20419128, 26373732	-	-	-	-
		CVCL_IM71	S19L	22080063	-	-	-	-
		CVCL_U568	STSAR-100	2394610, 7607972	-	-	-	-
		CVCL_U573	STSAR-169	7607972	-	-	-	-
		CVCL_U579	STSAR-210	2394610, 7607972	-	-	-	-
		CVCL_U591	STSAR-49	2394610, 7607972	-	-	-	-
		CVCL_U592	STSAR-5	1574572, 2253180, 2380097, 2602359, 3182330, 3182333	-	-	-	-
		CVCL_U595	STSAR-7	2573646, 3182333	-	-	-	-
		CVCL_U597	STSAR-8	2394610, 7607972	-	-	-	-
		CVCL_U600	STSAR-90	1574572, 1845955, 2380097	-	-	-	-
		CVCL_M836	TNMY1	11564213	-	-	-	-
		CVCL_W019	U-2149	2556928	-	-	-	-
		CVCL_0043	U-2197	2556928	DSMZ; ACC-406	-	-	-
Tumour syndromes	Beckwith-Wiedemann syndrome	-	-	-	-	-	-	-
	Cherubism	-	-	-	-	-	-	-
	Enchondromatosis: Ollier disease and Maffucci syndrome	-	-	-	-	-	-	-
	Li-Fraumeni syndrome	-	-	-	-	-	-	-
	McCune-Albright syndrome	-	-	-	-	-	-	-
	Multiple osteochondromas	CVCL_0648	Hs 132.T	-	ATCC; CRL-7085	-	-	-
		CVCL_3521	Hs 51.T	-	-	-	-	-
		CVCL_RK42	RIT-6	2253180	-	-	-	-
	Neurofibromatosis type 1	-	-	-	-	-	-	-
	Retinoblastoma syndrome	-	-	-	-	-	-	-
	Rothmund-Thomson syndrome	-	-	-	-	-	-	-
	Werner syndrome	-	-	-	-	-	-	-
Not_classified	Ovarian mixed germ cell tumor	CVCL_0479	PA-1	2653399, 6740333, 6931103, 9290701, 9698466, 11314036, 11330945, 10567668, 15677628, 16080959, 22710073, 23415752, 25485619, 27397505	ATCC; CRL-1572|BCRC; 60063|CLS; 300402/p655_PA-1|ECACC; 90013101|ICLC; HTL97002|IZSLER; BS TCL 179|JCRB; JCRB9061|TKG; TKG 0573	-	PA-1/6TG-r	222, CH1 [Human ovarian carcinoma]
	Thyroid gland sarcoma	CVCL_B271	CLS-117	-	CLS; 300329/p512_CLS-117	-	-	-
		CVCL_1674	S-117	22460905	DSMZ; ACC-266	-	-	-
	Endometrioid stromal sarcoma	CVCL_1205	ESS-1	9663606, 22460905, 27397505, 28196595	DSMZ; ACC-461|Lonza; 1422	-	-	-
		CVCL_S824	JHU-ESS1	1591708, 18722875	-	-	-	-
		CVCL_5796	MaMi	9740146	-	-	-	-
		CVCL_A109	OMC-6	3225484	-	-	-	-
		CVCL_3355	OMC-9	18397474	RCB; RCB2832	-	-	-
	Soft tissue sarcoma	CVCL_JB75	H.S. #1	13209540, 14287274	-	-	-	-
		CVCL_U601	STSAR-91	2394610, 7607972	-	-	-	-
	Sarcoma	CVCL_RK44	HN-SCC-19	2394610	-	-	-	-
		CVCL_S445	Hs 206.T	-	-	-	-	-
		CVCL_F232	LB188-SAR	-	-	-	-	-
		CVCL_GZ63	MHM-25	26351324	-	-	-	-
		CVCL_GZ64	MHM-8	26351324	-	-	-	-
		CVCL_W508	UCS-2	12237927	-	-	-	-
		CVCL_W509	UCS-4	12237927	-	-	-	-
		CVCL_W510	UCS-5	12237927	-	-	-	-
	Histiocytoma	CVCL_0954	Hs 856.T	-	ATCC; CRL-7593	-	-	-
	Skin sarcoma	CVCL_5978	HS1-CLS	-	CLS; 300212/p588_HS1-CLS	-	-	-
		CVCL_6211	WS1-CLS	-	CLS; 300378/p621_WS1-CLS	-	-	-
	Uterine corpus sarcoma	CVCL_1404	MES-SA	6883344, 15816562, 20215515, 22889595, 26351324, 27397505, 28196595	ATCC; CRL-1976|BCRC; 60333|ECACC; 95051030|ICLC; HTL96008	-	MES-SA/Dx5, MES-SA/MX2	MES-SA/Dx1
		CVCL_S719	SU706A	-	-	-	-	-
	Meningeal sarcoma	CVCL_8909	SA39	899730	-	-	-	-
	Benign synovial neoplasm	CVCL_L857	U4SS	3518877, 6081590, 6220172	-	-	-	-
