# Supplementary material for: Systematic Review of the Current Status of Human Sarcoma Cell Lines
Source: Cells. 2019 Feb 13;8(2):157. doi: 10.3390/cells8020157 (PMC6406745; doi:10.3390/cells8020157)
Supplement: Supplementary file 1 [file cells-08-00157-s001.zip › cells-426692 supplementary/Supplementary Table 2.xlsx]

## Sheet: tbl S2
Supplementary Table 2 A list of histological subtypes which did not have corresponding cell lines
Group	Disease
Adipocytic tumours	Lipomatosis
	Lipomatosis of nerve
	Lipoblastoma
	Angiolipoma
	Myolipoma of soft tissue
	Chondroid lipoma
	Spindle cell lipoma
	Pleomorphic lipoma
	Hibernoma
	Atypical lipomatous tumour
Fibroblastic/myofibroblastic tumours	Nodular fasciitis
	Proliferative fasciitis
	Proliferative myositis
	Myositis ossificans
	Fibro-osseous pseudotumour of digits
	Ischemic fasciitis
	Elastofibroma
	Fibrous hamartoma of infancy
	Fibromatosis colli
	Juvenile hyaline fibromatosis
	Inclusion body fibromatosis
	Fibroma of tendon sheath
	Desmoplastic fibroblastoma
	Mammary-type myofibroblastoma
	Calcifying aponeurotic fibroma
	Angiomyofibroblastoma
	Cellular angiofibroma
	Nuchal-type fibroma
	Gardner fibroma
	Calcifying fibrous tumour
	Palmar/plantar fibromatosis
	Lipofibromatosis
	Giant cell fibroblastoma
	Extrapleural solitary fibrous tumour
	Inflammatory myofibroblastic tumour
	Low grade myofibroblastic sarcoma
	Myxoinflammatory fibroblastic sarcoma
	Infantile fibrosarcoma
	Adult fibrosarcoma
	Low-grade fibromyxoid sarcoma
	Sclerosing epithelioid fibrosarcoma
So-called fibrohistiocytic tumours	Deep benign fibrous histiocytoma
	Plexiform fibrohistiocytic tumour
	Giant cell tumour of soft tissue
Pericytic(perivascular) tumours	Myopericytoma, including myofibroma
	Angioleiomyoma
Skeletal-muscle tumours	Rhabdomyoma
	Spindle cell/Sclerosing rhabdomyosarcoma
Vascular tumours	Haemangiomas
	Epithelioid haemangioma
	Angiomatosis
	Kaposiform haemangioendothelioma
	Retiform haemangioendothelioma
	Papillary intralymphatic angioendothelioma
	Composite haemangioendothelioma
	Pseudomyogenic haemangioendothelioma
	Other intermediate vascular neoplasms
	Epithelioid haemangioendothelioma
	Angiosarcoma of soft tissue
Chondro-osseous tumours	Soft-tissue chondroma
	Extraskeltal osteosarcoma
Nerve sheath tumours	Schwannoma
	Melanotic schwannoma
	Neurofibroma
	Perineurioma
	Granular cell tumour
	Dermal nerve sheath myxoma
	Solitary circumscribed neuroma
	Ectopic meningioma/meningothelial hamartoma
	Nasal glial heterotopia
	Benign Triton tumour
	Hybrid nerve sheath tumours
	Malignant granular cell tumour
	Ectomesenchymoma
Tumours of uncertain differentiation	Acral fibromyxoma
	Intramuscular myxoma
	Juxta-articular myxoma
	Deep (“aggressive”) angiomyxoma
	Pleomorphic hyalinizing angiectatic tumour of soft parts
	Ectopic hamartomatous thymoma
	Atypical fibroxanthoma
	Angiomatoid fibrous histiocytoma
	Ossifying fibromyxoid tumour?
	Haemosiderotic fibrolipomatous tumour
	Phosphaturic mesenchymal tumour
	Extraskeletal myxoid chondrosarcoma
	Malignant mesenchymoma
Undifferentiated/unclassified sarcomas	Undifferentiated/unclassified sarcomas
Chondrogenic tumours	Osteochondroma
	Chondroma
	Chondromyxoid fibroma
	Osteochondromyxoma
	Subungual exostosis
	Bizarre parosteal osteochondromatous proliferation
	Synovial chondromatosis
	Chondroblastoma
	Mesenchymal chondrosarcoma
	Clear cell chondrosarcoma
Osteogenic tumours	Osteoma
	Low-grade central osteosarcoma
	Conventional osteosarcoma
	Telangiectatic osteosarcoma
	Parosteal osteosarcoma
	Periosteal osteosarcoma
	High-grade surface osteosarcoma
Fibrogenic tumours	Desmoplastic fibroma of bone
Haematopoetic neoplasms	Plasma cell myeloma
	Solitary plasmacytoma of bone
	Primary non-Hodgkin lymphoma of bone
Osteoclastic giant cell rich tumours	Giant cell lesion of the small bones
Notochordal tumours	Benign notochordal tumour
Vascular tumors	Haemangioma
	Epithelioid hemangioma
	Epithelioid hemangioendothelioma
Myogenic, lipogenic and epithelial tumours	Bone lipoma
	Adamantinoma
Tumours of undefined neoplastic nature	Aneurysmal bone cyst
	Simple bone cyst
	Fibrous dysplasia
	Osteofibrous dysplasia
	Langerhans cell histiocytosis
	Erdheim-Chester disease
	Chondromesenchymal hamartoma
	Rosai-Dorfman disease
Tumour syndromes	Beckwith-Wiedemann syndrome
	Cherubism
	Enchondromatosis: Ollier disease and Maffucci syndrome
	Li-Fraumeni syndrome
	McCune-Albright syndrome
	Neurofibromatosis type 1
	Retinoblastoma syndrome
	Rothmund-Thomson syndrome
	Werner syndrome
